# Supplementary material for: Genetic diversity and phylogenetic characteristics of human adenovirus strains 40/41 circulating in Yantai, China, during 2017–2019
Source: Appl Environ Microbiol. 2025 Nov 25;91(12):e00983-25. doi: 10.1128/aem.00983-25 (PMC12724127; doi:10.1128/aem.00983-25)
Supplement: Table S1 — Distribution of human adenovirus subtypes detected in stool samples collected from patients with acute gastroenteritis in Yantai, Shandong Province, China. [file aem.00983-25-s0002.xlsx]

## Sheet: Sheet1
Supplementary table: Distribution of human adenovirus subtypes detected in stool samples collected from patients with acute gastroenteritis in Yantai, Shandong Province, China. The table presents the sample ID, adenovirus subtype, region of collection, age, and gender of each patient.
Sample ID	Subtype	Region	Age	Gender
SD1019	Adv-41	Mouping	24	Male
SD1081	Adv-41	Fushan	0.25	Male
SD1099	Adv-41	Zhifu	1	Female
SD11	Adv-41	Laiyang	1.25	Male
SD1167	Adv-41	Zhifu	0.83	Female
SD1169	Adv-41	Zhifu	1	Male
SD118	Adv-41	Penglai	4	Male
SD1399	Adv-41	Zhifu	1	Male
SD1400	Adv-41	Zhifu	2	Female
SD1402	Adv-41	Zhifu	1	Male
SD1405	Adv-41	Fushan	4	Male
SD1407	Adv-41	Fushan	1	Male
SD1409	Adv-41	Mouping	27	Male
SD1420	Adv-41	Laiyang	14	Female
SD1434	Adv-41	Zhaoyuan	37	Male
SD1453	Adv-41	Kaifa	1	Male
SD1456	Adv-41	Kaifa	2	Female
SD163	Adv-40	Qixia	50	Female
SD195	Adv-41	Kaifa	0.5	Male
SD278	Adv-41	Haiyang	2	Female
SD33	Adv-41	Changdao	1	Female
SD361	Adv-41	Qixia	68	Male
SD376	Adv-41	Fushan	71	Female
SD385	Adv-41	Laisha	23	Female
SD42	Adv-41	Kaifa	1	Male
SD496	Adv-41	Laiyang	60	Female
SD497	Adv-40	Laiyang	50	Female
SD582	Adv-41	Kaifa	73	Male
SD586	Adv-41	Kaifa	28	Male
SD591	Adv-41	Penglai	73	Female
SD594	Adv-41	Penglai	0.17	Male
SD597	Adv-41	Fushan	62	Female
SD617	Adv-40	Qixia	61	Male
SD708	Adv-40	Haiyang	1	Female
SD726	Adv-41	Laiyang	1	Male
SD727	Adv-41	Laiyang	1.42	Male
SD751	Adv-41	Zhaoyuan	46	Male
